# Supplementary material for: Vibrational Spectroscopy of Homo- and Heterochiral Amino Acid Dimers: Conformational Landscapes
Source: Molecules. 2021 Dec 22;27(1):38. doi: 10.3390/molecules27010038 (PMC8746356; doi:10.3390/molecules27010038)
Supplement: Supplementary file 1 [file molecules-27-00038-s001.zip]

Archive with 2 entries (2 files):
- ESI-Molecules-Dec20.pdf
- xyz.zip
